# Supplementary material for: ChIPbinner: an R package for analyzing broad histone marks binned in uniform windows from ChIP-Seq or CUT&RUN/TAG data
Source: BMC Bioinformatics. 2025 Mar 24;26:89. doi: 10.1186/s12859-025-06103-6 (PMC11934474; doi:10.1186/s12859-025-06103-6)
Supplement: Supplementary file 1 — Additional file 1: ChIPbinner source package v0.99.2 [file 12859_2025_6103_MOESM1_ESM.zip]

Archive with 1 entries (1 files):
- Supplement/Additional_file_1_ChIPbinner_0.99.2.tar.gz
